# Supplementary material for: Influence of Alpine Forest Types on Soil Microbial Diversity and Soil Quality
Source: Plants (Basel). 2026 Jan 21;15(2):315. doi: 10.3390/plants15020315 (PMC12845449; doi:10.3390/plants15020315)
Supplement: Supplementary file 1 [file plants-15-00315-s001.zip]

Archive with 1 entries (1 files):
- plants-4065153-supplementary.pdf
